# Supplementary material for: Object relations are processed with, but not without, awareness
Source: Neurosci Conscious. 2025 May 8;2025(1):niaf010. doi: 10.1093/nc/niaf010 (PMC12063529; doi:10.1093/nc/niaf010)
Supplement: niaf010_Supp [file niaf010_supp.zip]

Archive with 3 entries (3 files):
- suppl_data/1_cov.pdf
- suppl_data/PalgiBester_Supplementary-Information_clean.docx
- suppl_data/PalgiBester_Supplementary-Information_revision2.docx
